# Supplementary material for: Identification of Antigenic Proteins of the Nosocomial Pathogen Klebsiella pneumoniae
Source: PLoS One. 2014 Oct 21;9(10):e110703. doi: 10.1371/journal.pone.0110703 (PMC4205017; doi:10.1371/journal.pone.0110703)
Supplement: Table S1 — List of 192 sequenced clones after screening The clones were sequenced by LGC genomics using HT7F and FLX primers. Clones that were not successfully sequenced are indicated by “-“, clones carrying inserts too short to be reliably mapped to a gene are marked as truncated. Additionally, a few inserts were detected deriving from primer concatamers. These are displayed as “artificial”. The remaining clones are indicated by the corresponding locus tag and protein name. Several clones apparently carry identical inserts, especially obvious for KPN_01805 or KPN_02668. These were discarded from further analysis as the mapped inserts are very short and might have an artificial origin. Inserts that were highly unlikely to garner new immunogenic proteins, antigens described previously, e.g. OmpA, other molecules like tRNA and rRNA were abolished from further analysis. (XLS) [file pone.0110703.s004.xls]

## Sheet: Tabelle1
	locus tag	protein name
1	KPN_03315	tRNA-Gly
2	-	-
3	-	-
4	truncated
5	-	-
6	-	-
7	-	-
8	truncated
9	-	-
10	-	-
11	-	-
12	-	-
13	truncated
14	KPN_00163 and KPN_00164	pullulanase and penicillin-binding protein 1b
15	-	-
16	-	-
17	-	-
18	-	-
19	artificial
20	KPN_02668	NADH dehydrogenase subunit L
21	-	-
22	KPN_00799	adenosylmethionine-8-amino-7-oxononanoate aminotransferase
23	truncated
24	KPN_01805	putative cytochrome c biogenesis protein
25	artificial
26	KPN_00706	ferric uptake regulator
27	-	-
28	KPN_01784	phosphoglycerate mutase
29	KPN_03338	hypothetical protein
30	-	-
31	KPN_01805	putative cytochrome c biogenesis protein
32	KPN_01805	putative cytochrome c biogenesis protein
33	truncated
34	KPN_01805	putative cytochrome c biogenesis protein
35	-	-
36	-	-
37	KPN_01805	putative cytochrome c biogenesis protein
38	KPN_01805	putative cytochrome c biogenesis protein
39	KPN_01805	putative cytochrome c biogenesis protein
40	KPN_01805	putative cytochrome c biogenesis protein
41	KPN_01805	putative cytochrome c biogenesis protein
42	KPN_01805	putative cytochrome c biogenesis protein
43	KPN_04708	putative ATP-dependent helicase
44	KPN_01384	hypothetical protein
45	KPN_01805	putative cytochrome c biogenesis protein
46	KPN_00986	outer membrane protein A
47	KPN_02919	translation inhibitor protein RaiA
48	KPN_03675	5S ribosomal RNA (rrfD)
49	KPN_01784	phosphoglycerate mutase
50	KPN_03584	tRNA-Leu
51	KPN_00363	nucleoside channel phage T6/colicin K receptor
52	KPN_03584	tRNA-Leu
53	-	-
54	KPN_03493	DNA-binding transcriptional regulator DhaR
55	-	-
56	-	-
57	KPN_01805	putative cytochrome c biogenesis protein
58	KPN_04576	adenylosuccinate synthetase
59	KPN_00467 and KPN_00466	putative protease and hypothetical protein
60	KPN_03035 and KPN_03036	putative ABC transporter ATP-binding protein and murein hydrolase B
61	KPN_04561	tRNA-Gly
62	-	-
63	artificial
64	KPN_02911	5S ribosomal RNA (rrfG)
65	KPN_00430	putative galactosidase
66	KPN_01793	hypothetical protein
67	KPN_00218	23S ribosomal RNA (rrlH)
68	KPN_02036	putative cytosine deaminase
69	KPN_01384	hypothetical protein
70	KPN_02668	NADH dehydrogenase subunit L
71	truncated
72	truncated
73	KPN_01805	putative cytochrome c biogenesis protein
74	artificial
75	KPN_01805	putative cytochrome c biogenesis protein
76	KPN_01384	hypothetical protein
77	KPN_02668	NADH dehydrogenase subunit L
78	KPN_01805	putative cytochrome c biogenesis protein
79	KPN_04561	tRNA-Gly
80	KPN_01805	putative cytochrome c biogenesis protein
81	-	-
82	KPN_03493	DNA-binding transcriptional regulator DhaR
83	KPN_01805	putative cytochrome c biogenesis protein
84	truncated
85	KPN_03509	autoinducer-2 (AI-2) kinase
86	KPN_00102	preprotein translocase subunit SecA
87	KPN_03584	tRNA-Leu
88	KPN_01384	hypothetical protein
89	KPN_01128	crotonobetaine/carnitine-CoA ligase
90	KPN_01805	putative cytochrome c biogenesis protein
91	truncated
92	truncated
93	KPN_01805	putative cytochrome c biogenesis protein
94	KPN_02668	NADH dehydrogenase subunit L
95	KPN_02668	NADH dehydrogenase subunit L
96	KPN_03989	putative acetyltransferase
97	-	-
98	KPN_02668	NADH dehydrogenase subunit L
99	KPN_02202	UTP--glucose-1-phosphate uridylyltransferase subunit GalU
100	-	-
101	KPN_01584	hypothetical protein
102	KPN_04562	tRNA-Gly
103	KPN_01805	putative cytochrome c biogenesis protein
104	artificial
105	KPN_01805	putative cytochrome c biogenesis protein
106	-	-
107	KPN_03535 and KPN_03536	hypothetical protein and glycerate kinase
108	KPN_04746	23S ribosomal RNA (rrl)
109	KPN_03356	erythrose 4-phosphate dehydrogenase
110	-	-
111	artificial
112	-	-
113	-	-
114	-	-
115	-	-
116	KPN_00903	L-threonine aldolase
117	-	-
118	-	-
119	KPN_02408	tRNA-Cys
120	KPN_00459	putative cation:proton antiport protein
121	KPN_00182	30S ribosomal protein S2
122	-	-
123	-	-
124	-	-
125	KPN_00002	bifunctional aspartokinase I/homoserine dehydrogenase I
126	KPN_01805	putative cytochrome c biogenesis protein
127	-	-
128	-	-
129	KPN_00215	16S ribosomal RNA (rrsH)
130	KPN_00218	23S ribosomal RNA (rrlH)
131	KPN_03027	tRNA-Ser
132	-	-
133	KPN_00786	putative AcrB, cation/multidrug efflux pump
134	KPN_04196	putative ketose-bisphosphate aldolase, class-II
135	-	-
136	-	-
137	-	-
138	-	-
139	-	-
140	KPN_04571	putative GTPase HflX
141	KPN_03584	tRNA-Leu
142	KPN_03732	FKBP-type peptidyl-prolyl cis-trans isomerase
143	-	-
144	-	-
145	KPN_00961	asparaginyl-tRNA synthetase
146	-	-
147	KPN_01805	putative cytochrome c biogenesis protein
148	KPN_01805	putative cytochrome c biogenesis protein
149	truncated
150	KPN_04882	putative prophage large terminase
151	KPN_03355	phosphoglycerate kinase
152	KPN_03677	5S ribosomal RNA (rrfD)
153	KPN_04347	tRNA-Ala
154	KPN_03522	DNA-binding transcriptional repressor ExuR
155	-	-
156	KPN_01805	putative cytochrome c biogenesis protein
157	KPN_02914	16S ribosomal RNA (rrsG)
158	-	-
159	KPN_01384	hypothetical protein
160	KPN_01805	putative cytochrome c biogenesis protein
161	KPN_03135 and KPN_03136	hypothetical protein and SecY interacting protein Syd
162	-	-
163	truncated
164	-	-
165	-	-
166	artificial
167	-	-
168	KPN_02803 and KPN_02804	aminoglycoside/multidrug efflux system and hypothetical protein
169	KPN_00163 and KPN_00164	pullulanase and penicillin-binding protein 1b
170	-	-
171	-	-
172	KPN_00418 and KPN_00419	putative dTDP-glucose pyrophosphorylase and hypothetical protein
173	KPN_04825	tRNA-Leu
174	-	-
175	KPN_00182	30S ribosomal protein S2
176	KPN_04161	16S ribosomal RNA (rrsC)
177	truncated
178	KPN_04831	peptide chain release factor 3
179	KPN_04562	tRNA-Gly
180	-	-
181	KPN_02199	bifunctional acetaldehyde-CoA/alcohol dehydrogenase
182	-	-
183	-	-
184	KPN_01100	hypothetical protein
185	artificial
186	KPN_02408	tRNA-Cys
187	KPN_03668	50S ribosomal protein L11 methyltransferase
188	KPN_04562	tRNA-Gly
189	-	-
190	-	-
191	KPN_00691	tRNA-Gln
192	KPN_04142	F0F1 ATP synthase subunit C
