# Supplementary material for: Identification of Antigenic Proteins of the Nosocomial Pathogen Klebsiella pneumoniae
Source: PLoS One. 2014 Oct 21;9(10):e110703. doi: 10.1371/journal.pone.0110703 (PMC4205017; doi:10.1371/journal.pone.0110703)
Supplement: Table S2 — Primers used in this study. Each primer is given with a name, its sequence in 5′ to 3′ direction and the target gene or vector. For each target F represents forward and R the reverse primer. The primers were used for cloning in the In-Fusion SMARTer directional cDNA library construction kit. (XLS) [file pone.0110703.s005.xls]

## Sheet: Tabelle1
Name	Sequence (5' - 3')	Target
18A IF linear for	GTTTAAACGAATTCGGGCTC	pFN18A Vector
18A IF linear rev	GGCGATCGCGTTATCGCTCTG	pFN18A Vector
kp01784if F	GATAACGCGATCGCCATGATGCAAGTGATACTGGTTCGAC	KPN_01784
kp01784if R	CGAATTCGTTTAAACCTAATCCAGGTGACGTAAATGTGT	KPN_01784
kp00363if F	GATAACGCGATCGCCATGAAAAAAACATTACTGGCAGCGG	KPN_00363
kp00363if R	CGAATTCGTTTAAACTCAGAAGTTGTAGCCGACCACG	KPN_00363
kp00466if F	GATAACGCGATCGCCATGATCGGCATGATCCTCACACACC	KPN_00466
kp00466if R	CGAATTCGTTTAAACTTAACGGACGGCGGGTCT	KPN_00466
kp02202if F	GATAACGCGATCGCCATGGCTGCCCTTAATTCT	KPN_02202
kp02202if R	CGAATTCGTTTAAACTTACTTCGCTACCGCCGTTTCCAGC	KPN_02202
kp01584if F	GATAACGCGATCGCCATGAACATGACACTGAACAAACGCT	KPN_01584
kp01584if R	CGAATTCGTTTAAACTCAGGGATTGATCGCGCGGC	KPN_01584
kp03356if F	GATAACGCGATCGCCATGACCATTCGCATCGC	KPN_03356
kp03356if R	CGAATTCGTTTAAACTTACGCGTCGAACCTGAAACCA	KPN_03356
kp00459if F	GATAACGCGATCGCCATGCACCACGCAACACCGCT	KPN_00459
kp00459if R	CGAATTCGTTTAAACTCAGCCGGTGACCACTTCGCCG	KPN_00459
kp00182if F	GATAACGCGATCGCCATGCGCGACATGCTCAAGGCTGGT	KPN_00182
kp00182if R	CGAATTCGTTTAAACTTATTCAGCTTCTACGA	KPN_00182
kp00786if F	GATAACGCGATCGCCATGGATATTTCCCGTCAGTT	KPN_00786
kp00786if R	CGAATTCGTTTAAACTCATCGTTGAGGCGTCATATCCT	KPN_00786
kp03732if F	GATAACGCGATCGCCATGAAATCACTGTTTAAAGTAACGC	KPN_03732
kp03732if R	CGAATTCGTTTAAACTTACTTCTTAGCGTCAGC	KPN_03732
kp02919if F	GATAACGCGATCGCCATGAACATTACCAGTAAACAAATGG	KPN_02919
kp02919if R	CGAATTCGTTTAAACTTACTCTTCTTCTTCCACAAAGCCT	KPN_02919
kp02199if F	GATAACGCGATCGCCATGGCTGTTACTAATATCGCTGA	KPN_02199
kp02199if R	CGAATTCGTTTAAACTTAAGCGGATTTTTTCGCTTTT	KPN_02199
kp01100if F	GATAACGCGATCGCCATGGCAGAAGAAACGA	KPN_01100
kp01100if R	CGAATTCGTTTAAACTTAGCCTTTGTGCGCCAGCATCGGG	KPN_01100
kp03668if F	GATAACGCGATCGCCATGCCATGGATCCAACTGA	KPN_03668
kp03668if R	CGAATTCGTTTAAACTTAGTTTTTCCGGCCGGTA	KPN_03668
